# Supplementary material for: Infectious Bronchitis Virus Activates the Aryl Hydrocarbon Receptor During In Vitro Infection
Source: Vet Sci. 2025 Sep 24;12(10):932. doi: 10.3390/vetsci12100932 (PMC12567813; doi:10.3390/vetsci12100932)
Supplement: Supplementary file 1 [file vetsci-12-00932-s001.zip]

Archive with 1 entries (1 files):
- vetsci-3832876-supplementary.pdf
